# Supplementary material for: NONO Protein Regulates the Immune Response in Human Triple-Negative Breast Cancer Cells
Source: Int J Mol Sci. 2025 Sep 2;26(17):8542. doi: 10.3390/ijms26178542 (PMC12429829; doi:10.3390/ijms26178542)
Supplement: Supplementary file 1 [file ijms-26-08542-s001.zip]

Archive with 1 entries (1 files):
- ijms-3828024-supplementary.pdf
